# Supplementary material for: Soft-sensor model development for CHO growth/production, intracellular metabolite, and glycan predictions
Source: Front Mol Biosci. 2024 Oct 22;11:1441885. doi: 10.3389/fmolb.2024.1441885 (PMC11535473; doi:10.3389/fmolb.2024.1441885)
Supplement: Supplementary file 2 [file DataSheet2.zip]

Archive with 11 entries (10 files):
- Supplementary Figures/
- Supplementary Figures/Appendix_Figure C1.JPEG
- Supplementary Figures/Appendix_Figure C2.JPEG
- Supplementary Figures/Appendix_Figure C3.JPEG
- Supplementary Figures/Appendix_Figure C4.JPEG
- Supplementary Figures/Appendix_Figure C5.JPEG
- Supplementary Figures/Appendix_Figure C6.JPEG
- Supplementary Figures/Appendix_Figure C7.jpg
- Supplementary Figures/Appendix_Figure C8A.jpg
- Supplementary Figures/Appendix_Figure C8B.jpg
- Supplementary Figures/Appendix_Figure C8C.jpg
